# Supplementary material for: Mapping of a Major-Effect Quantitative Trait Locus for Seed Dormancy in Wheat
Source: Int J Mol Sci. 2024 Mar 26;25(7):3681. doi: 10.3390/ijms25073681 (PMC11011268; doi:10.3390/ijms25073681)
Supplement: Supplementary file 1 [file ijms-25-03681-s001.zip › Supplementary Materials TableS1-2.xlsx]

## Sheet: Table S1
Table S1. Ninety-seven wheat germplasms used in this study.
Germplasm name	Type	Germination percentage (%)	Germination index	Allele of QGp/Gi.sxau-6B
Sumai3	cultivar	10	6.28571	CH allele
Yangmai158	cultivar	8.66667	3.33333	CH allele
Enmai4	cultivar	21.3333	10.9524	CH allele
Kangxiu10	cultivar	13.3333	5.90476	CH allele
Shijianzhuang54	cultivar	100	86.381	CH allele
Pingyang27	cultivar	37.3333	28.381	CH allele
Jinan2	cultivar	12	8.47619	CH allele
Yannong15	cultivar	35.3333	16.7619	CH allele
Shannong7859	cultivar	98.6667	56.381	CH allele
Ganmai8	cultivar	27.3333	23.619	CH allele
Gaoyuan506	cultivar	12.6667	9.33333	CH allele
Ningchun4	cultivar	51.3333	43.4286	CH allele
Huining10	cultivar	39.3333	31.3333	CH allele
Zhongmai175	cultivar	60.6667	30.1905	CH allele
Jing411	cultivar	39.3333	24.9524	CH allele
Bainong201	cultivar	6.66667	3.90476	CH allele
Chuanmai42	cultivar	58.6667	42.4762	CH allele
Gaoyou503	cultivar	8.66667	6.57143	CH allele
Jimai19	cultivar	0	0	CH allele
Jimai26	cultivar	80	45.7143	CH allele
Nongda3097	cultivar	94.6667	81.7143	CH allele
Nongda5181	cultivar	12.6667	10	CH allele
Shi4185	cultivar	4	1.04762	CH allele
Shijiazhuang8	cultivar	88	60.9524	CH allele
Xinong979	cultivar	27.3333	14.7619	CH allele
Xiaoyan54	cultivar	4	1.14286	CH allele
Yanzhan4110	cultivar	40.6667	27.2381	CH allele
Aodesa3 (Одесская3)	cultivar	48	32.381	CH allele
Yan'an11	cultivar	68	50.381	SY allele
Xinkehan9	cultivar	20.6667	15.619	SY allele
Bima1	cultivar	7.33333	6.38095	SY allele
Bainong3217	cultivar	28.6667	18.7619	SY allele
Fengmai11	cultivar	29.3333	18.7619	SY allele
Aikang58	cultivar	86.6667	66.6667	SY allele
Fengdecunmai5	cultivar	13.3333	7.80952	SY allele
Fengyou3	cultivar	50	26.1905	SY allele
Hengguan35	cultivar	24.6667	14.1905	SY allele
Jimai20	cultivar	12	6.38095	SY allele
Jimai22	cultivar	24.6667	15.2381	SY allele
Jimai6	cultivar	32	18.5714	SY allele
Liangxing66	cultivar	2.66667	1.2381	SY allele
Liangxing99	cultivar	92.6667	47.8095	SY allele
Lunxuan987	cultivar	71.3333	38.9524	SY allele
Mianyang11	cultivar	52	35.3333	SY allele
Mianyang15	cultivar	74.6667	46.381	SY allele
Xi'an8	cultivar	74.6667	39.1429	SY allele
Xinmai26	cultivar	85.3333	35.9048	SY allele
Xumai35	cultivar	28.6667	15.9048	SY allele
Yannong19	cultivar	34	16.2857	SY allele
Yumai18	cultivar	60.6667	38.5714	SY allele
Zhengmai366	cultivar	94.6667	43.3333	SY allele
Zhongmai66	cultivar	96	72.4762	SY allele
Zhongmai875	cultivar	42.6667	35.9048	SY allele
Zhoumai16	cultivar	91.3333	62.381	SY allele
Zhoumai18	cultivar	92.6667	68.1905	SY allele
Zhoumai22	cultivar	64	42.6667	SY allele
Lumai14	cultivar	96	74	SY allele
Luofulin10 (Lovrin 10)	cultivar	0	0	SY allele
Cadenza	cultivar	60	41.1429	SY allele
Jiahongmai	landrace	12.6667	3.42857	CH allele
Congyanghongmai	landrace	10	6.71429	CH allele
Zhumaoyuanzitou	landrace	38	26.7143	CH allele
Shuilizhan	landrace	18	11.3333	CH allele
Lanxizaoxiaomai	landrace	2.66667	2.28571	CH allele
Wuyuanmai	landrace	96.6667	93.2381	CH allele
Baiyoumai	landrace	55.3333	42.7619	CH allele
Aimengniu	landrace	90.6667	60.9524	CH allele
Laolaixia	landrace	14.6667	8	CH allele
Louguding	landrace	56	41.1429	CH allele
Baihuomai	landrace	53.3333	44.9524	CH allele
Sanyuehuang	landrace	0.666667	0.380952	CH allele
Qiangchangmai	landrace	1.33333	1.14286	CH allele
Tumangmai	landrace	3.33333	2.7619	CH allele
Fumai	landrace	14.6667	11.7143	CH allele
Chushanbao	landrace	22	13.5238	CH allele
Dalibanmang	landrace	3.33333	2.09524	CH allele
Liuyuehuang	landrace	56	36	CH allele
Bendihuanghuamai	landrace	16.6667	13.3333	CH allele
Motuoxiaomai	landrace	15.3333	9.33333	CH allele
Dabaimai	landrace	4	2.38095	CH allele
Baimazha	landrace	8	4.09524	CH allele
Laotutou	landrace	84	66.9524	CH allele
Tongjiabaxiaomai	landrace	20.6667	12.381	CH allele
Chengduguangtou	landrace	28	17.5238	CH allele
Baihuamai	landrace	4	2.66667	CH allele
Xiaosanyuehuang	landrace	20	12	CH allele
Zipi	landrace	28.6667	20	CH allele
Zhushimai	landrace	30	11.0476	CH allele
Hongdongmai	landrace	34	21.2381	CH allele
Huoliaomai	landrace	33.3333	22.5714	SY allele
Dahongmai	landrace	2	0.571429	SY allele
Laomai	landrace	89.3333	60.8571	SY allele
Zaowutian	landrace	30.6667	20.0952	SY allele
Paozimai	landrace	72.6667	49.4286	SY allele
Hongmangmai	landrace	30.6667	19.1429	SY allele
Kashibaipi	landrace	91.3333	73.7143	SY allele
Chinese Spring	landrace	20.6667	8.66667	SY allele

## Sheet: Table S2
Table S2. Differentially expressed genes in QGp/Gi.sxau-6B region between germinated seeds and dormant seeds of wheat variety Mingxian169.
Gene-ID	Log2FPKM in germination seeds	Log2FPKM in dormant seeds	Log2(FC)	P value	FDR	Description
TraesCS6B02G049100	1.61196	-9.96578	-11.5777	0.00265099	0.173749	histone H2B.2-like
TraesCS6B02G049300	2.66297	-2.37084	-5.0338	0.000214267	0.0278874	histone H2B.2-like
TraesCS6B02G049400	3.51054	-0.934198	-4.44474	2.61726e-05	0.00563103	protein H2A
TraesCS6B02G049500	2.44802	-9.96578	-12.4138	4.14209e-06	0.00132878	protein H2A
TraesCS6B02G050700	5.55408	1.69896	-3.85512	9.84162e-07	0.000404603	Carboxypeptidase
Note: These data was selected from published research (Zhang et al. 2021. Regulatory network of preharvest sprouting resistance revealed by integrative analysis of mRNA, noncoding RNA, and DNA methylation in wheat. J Agric Food Chem. 69:4018-4035).
